# Supplementary material for: Inter-Domain Fusion for Enhanced Intrusion Detection in Power Systems: An Evidence Theoretic and Meta-Heuristic Approach
Source: Sensors (Basel). 2022 Mar 9;22(6):2100. doi: 10.3390/s22062100 (PMC8950146; doi:10.3390/s22062100)
Supplement: Supplementary file 1 [file sensors-22-02100-s001.zip]

Archive with 28 entries (28 files):
- Tables/UC1_10_30_FL.csv
- Tables/UC1_10_30_FLD.csv
- Tables/UC1_10_60_FL.csv
- Tables/UC1_10_60_FLD.csv
- Tables/UC2_10_30_FL.csv
- Tables/UC2_10_30_FLD.csv
- Tables/UC2_10_60_FL.csv
- Tables/UC2_10_60_FLD.csv
- Tables/UC2_5_30_FL.csv
- Tables/UC2_5_30_FLD.csv
- Tables/UC2_5_60_FL.csv
- Tables/UC2_5_60_FLD.csv
- Tables/UC3_10_30_FL.csv
- Tables/UC3_10_30_FLD.csv
- Tables/UC3_10_60_FL.csv
- Tables/UC3_10_60_FLD.csv
- Tables/UC3_5_30_FL.csv
- Tables/UC3_5_30_FLD.csv
- Tables/UC3_5_60_FL.csv
- Tables/UC3_5_60_FLD.csv
- Tables/UC4_10_30_FL.csv
- Tables/UC4_10_30_FLD.csv
- Tables/UC4_10_60_FL.csv
- Tables/UC4_10_60_FLD.csv
- Tables/UC4_5_30_FL.csv
- Tables/UC4_5_30_FLD.csv
- Tables/UC4_5_60_FL.csv
- Tables/UC4_5_60_FLD.csv
