# Supplementary material for: Inter-Domain Fusion for Enhanced Intrusion Detection in Power Systems: An Evidence Theoretic and Meta-Heuristic Approach
Source: Sensors (Basel). 2022 Mar 9;22(6):2100. doi: 10.3390/s22062100 (PMC8950146; doi:10.3390/s22062100)
Supplement: Supplementary file 1 [file sensors-22-02100-s001.zip › Tables/UC1_10_30_FL.csv]

classifier	a(Belief)	b(Plausibility)	c(Pignistic)	d(GBT)
svc	0.233333333333333	0.483333333333333	0.783333333333333	0.233333333333333
knn	0.233333333333333	0.466666666666667	0.783333333333333	0.233333333333333
gnb	0.233333333333333	0.45	0.5	0.233333333333333
bnb	0.233333333333333	0.416666666666667	0.75	0.233333333333333
mlp	0.233333333333333	0.766666666666667	0.766666666666667	0.233333333333333
rf	0.266666666666667	0.616666666666667	0.983333333333333	0.266666666666667
dt	0.566666666666667	0.683333333333333	1	0.566666666666667
