# Supplementary material for: Inter-Domain Fusion for Enhanced Intrusion Detection in Power Systems: An Evidence Theoretic and Meta-Heuristic Approach
Source: Sensors (Basel). 2022 Mar 9;22(6):2100. doi: 10.3390/s22062100 (PMC8950146; doi:10.3390/s22062100)
Supplement: Supplementary file 1 [file sensors-22-02100-s001.zip › Tables/UC1_10_60_FL.csv]

classifier	a(Belief)	b(Plausibility)	c(Pignistic)	d(GBT)
svc	0.482758620689655	0.586206896551724	0.793103448275862	0.482758620689655
knn	0.482758620689655	0.482758620689655	0.793103448275862	0.482758620689655
gnb	0.482758620689655	0.793103448275862	0.793103448275862	0.482758620689655
bnb	0.482758620689655	0.448275862068966	0.655172413793103	0.482758620689655
mlp	0.482758620689655	0.379310344827586	0.517241379310345	0.482758620689655
rf	0.482758620689655	0.689655172413793	0.96551724137931	0.482758620689655
dt	0.96551724137931	0.586206896551724	1	0.96551724137931
