# Supplementary material for: Inter-Domain Fusion for Enhanced Intrusion Detection in Power Systems: An Evidence Theoretic and Meta-Heuristic Approach
Source: Sensors (Basel). 2022 Mar 9;22(6):2100. doi: 10.3390/s22062100 (PMC8950146; doi:10.3390/s22062100)
Supplement: Supplementary file 1 [file sensors-22-02100-s001.zip › Tables/UC2_10_30_FL.csv]

classifier	a(Belief)	b(Plausibility)	c(Pignistic)	d(GBT)
svc	0.4	0.45	0.775	0.475
knn	0.5	0.475	0.8	0.575
gnb	0.4	0.475	0.725	0.475
bnb	0.4	0.475	0.55	0.475
mlp	0.425	0.275	0.775	0.475
rf	0.425	0.775	0.85	0.5
dt	0.875	0.525	0.85	0.95
