# Supplementary material for: Inter-Domain Fusion for Enhanced Intrusion Detection in Power Systems: An Evidence Theoretic and Meta-Heuristic Approach
Source: Sensors (Basel). 2022 Mar 9;22(6):2100. doi: 10.3390/s22062100 (PMC8950146; doi:10.3390/s22062100)
Supplement: Supplementary file 1 [file sensors-22-02100-s001.zip › Tables/UC2_10_60_FL.csv]

classifier	a(Belief)	b(Plausibility)	c(Pignistic)	d(GBT)
svc	0.344827586206897	0.586206896551724	0.689655172413793	0.344827586206897
knn	0.482758620689655	0.620689655172414	0.896551724137931	0.482758620689655
gnb	0.344827586206897	0.620689655172414	0.413793103448276	0.344827586206897
bnb	0.344827586206897	0.448275862068966	0.862068965517241	0.344827586206897
mlp	0.448275862068966	0.448275862068966	0.793103448275862	0.344827586206897
rf	0.344827586206897	0.655172413793103	0.931034482758621	0.344827586206897
dt	0.96551724137931	0.655172413793103	0.96551724137931	0.96551724137931
