# Supplementary material for: Inter-Domain Fusion for Enhanced Intrusion Detection in Power Systems: An Evidence Theoretic and Meta-Heuristic Approach
Source: Sensors (Basel). 2022 Mar 9;22(6):2100. doi: 10.3390/s22062100 (PMC8950146; doi:10.3390/s22062100)
Supplement: Supplementary file 1 [file sensors-22-02100-s001.zip › Tables/UC2_5_30_FL.csv]

classifier	a(Belief)	b(Plausibility)	c(Pignistic)	d(GBT)
svc	0.384615384615385	0.576923076923077	0.846153846153846	0.384615384615385
knn	0.384615384615385	0.730769230769231	0.884615384615385	0.384615384615385
gnb	0.384615384615385	0.653846153846154	0.807692307692308	0.384615384615385
bnb	0.384615384615385	0.461538461538462	0.692307692307692	0.384615384615385
mlp	0.384615384615385	0.538461538461538	0.769230769230769	0.384615384615385
rf	0.384615384615385	0.769230769230769	0.961538461538462	0.384615384615385
dt	0.730769230769231	0.730769230769231	0.923076923076923	0.730769230769231
