# Supplementary material for: Inter-Domain Fusion for Enhanced Intrusion Detection in Power Systems: An Evidence Theoretic and Meta-Heuristic Approach
Source: Sensors (Basel). 2022 Mar 9;22(6):2100. doi: 10.3390/s22062100 (PMC8950146; doi:10.3390/s22062100)
Supplement: Supplementary file 1 [file sensors-22-02100-s001.zip › Tables/UC2_5_60_FL.csv]

classifier	a(Belief)	b(Plausibility)	c(Pignistic)	d(GBT)
svc	0.315789473684211	0.157894736842105	0.684210526315789	0.473684210526316
knn	0.421052631578947	0.473684210526316	0.789473684210526	0.578947368421053
gnb	0.315789473684211	0.526315789473684	0.684210526315789	0.473684210526316
bnb	0.315789473684211	0.315789473684211	0.736842105263158	0.473684210526316
mlp	0.368421052631579	0.368421052631579	0.631578947368421	0.473684210526316
rf	0.315789473684211	0.736842105263158	0.789473684210526	0.473684210526316
dt	0.736842105263158	0.473684210526316	0.842105263157895	0.894736842105263
