# Supplementary material for: Inter-Domain Fusion for Enhanced Intrusion Detection in Power Systems: An Evidence Theoretic and Meta-Heuristic Approach
Source: Sensors (Basel). 2022 Mar 9;22(6):2100. doi: 10.3390/s22062100 (PMC8950146; doi:10.3390/s22062100)
Supplement: Supplementary file 1 [file sensors-22-02100-s001.zip › Tables/UC3_10_30_FL.csv]

classifier	a(Belief)	b(Plausibility)	c(Pignistic)	d(GBT)
svc	0.620689655172414	0.637931034482759	0.793103448275862	0.620689655172414
knn	0.620689655172414	0.568965517241379	0.948275862068966	0.620689655172414
gnb	0.620689655172414	0.568965517241379	0.827586206896552	0.620689655172414
bnb	0.620689655172414	0.482758620689655	0.637931034482759	0.620689655172414
mlp	0.620689655172414	0.637931034482759	0.879310344827586	0.620689655172414
rf	0.620689655172414	0.758620689655172	0.982758620689655	0.620689655172414
dt	0.948275862068966	0.431034482758621	0.96551724137931	0.948275862068966
