# Supplementary material for: Inter-Domain Fusion for Enhanced Intrusion Detection in Power Systems: An Evidence Theoretic and Meta-Heuristic Approach
Source: Sensors (Basel). 2022 Mar 9;22(6):2100. doi: 10.3390/s22062100 (PMC8950146; doi:10.3390/s22062100)
Supplement: Supplementary file 1 [file sensors-22-02100-s001.zip › Tables/UC3_10_60_FL.csv]

classifier	a(Belief)	b(Plausibility)	c(Pignistic)	d(GBT)
svc	0.657894736842105	0.710526315789474	0.973684210526316	0.657894736842105
knn	0.657894736842105	0.473684210526316	0.973684210526316	0.657894736842105
gnb	0.657894736842105	0.526315789473684	0.868421052631579	0.657894736842105
bnb	0.657894736842105	0.815789473684211	0.815789473684211	0.657894736842105
mlp	0.657894736842105	0.736842105263158	0.815789473684211	0.657894736842105
rf	0.657894736842105	0.631578947368421	0.973684210526316	0.657894736842105
dt	0.947368421052632	0.394736842105263	0.973684210526316	0.947368421052632
