# Supplementary material for: Inter-Domain Fusion for Enhanced Intrusion Detection in Power Systems: An Evidence Theoretic and Meta-Heuristic Approach
Source: Sensors (Basel). 2022 Mar 9;22(6):2100. doi: 10.3390/s22062100 (PMC8950146; doi:10.3390/s22062100)
Supplement: Supplementary file 1 [file sensors-22-02100-s001.zip › Tables/UC3_5_60_FL.csv]

classifier	a(Belief)	b(Plausibility)	c(Pignistic)	d(GBT)
svc	0.40625	0.53125	0.53125	0.5
knn	0.40625	0.4375	0.8125	0.5
gnb	0.40625	0.4375	0.625	0.5
bnb	0.40625	0.28125	0.625	0.5
mlp	0.40625	0.375	0.5625	0.5
rf	0.4375	0.71875	0.90625	0.53125
dt	0.90625	0.65625	0.875	1
