# Supplementary material for: Inter-Domain Fusion for Enhanced Intrusion Detection in Power Systems: An Evidence Theoretic and Meta-Heuristic Approach
Source: Sensors (Basel). 2022 Mar 9;22(6):2100. doi: 10.3390/s22062100 (PMC8950146; doi:10.3390/s22062100)
Supplement: Supplementary file 1 [file sensors-22-02100-s001.zip › Tables/UC4_10_30_FL.csv]

classifier	a(Belief)	b(Plausibility)	c(Pignistic)	d(GBT)
svc	0.538461538461538	0.634615384615385	0.711538461538462	0.673076923076923
knn	0.538461538461538	0.442307692307692	0.807692307692308	0.673076923076923
gnb	0.538461538461538	0.596153846153846	0.634615384615385	0.673076923076923
bnb	0.538461538461538	0.403846153846154	0.653846153846154	0.673076923076923
mlp	0.538461538461538	0.538461538461538	0.538461538461538	0.673076923076923
rf	0.538461538461538	0.692307692307692	0.846153846153846	0.673076923076923
dt	0.846153846153846	0.346153846153846	0.846153846153846	0.980769230769231
