# Supplementary material for: Inter-Domain Fusion for Enhanced Intrusion Detection in Power Systems: An Evidence Theoretic and Meta-Heuristic Approach
Source: Sensors (Basel). 2022 Mar 9;22(6):2100. doi: 10.3390/s22062100 (PMC8950146; doi:10.3390/s22062100)
Supplement: Supplementary file 1 [file sensors-22-02100-s001.zip › Tables/UC4_10_60_FL.csv]

classifier	a(Belief)	b(Plausibility)	c(Pignistic)	d(GBT)
svc	0.733333333333333	0.622222222222222	0.866666666666667	0.733333333333333
knn	0.755555555555556	0.755555555555556	0.933333333333333	0.755555555555556
gnb	0.733333333333333	0.733333333333333	0.8	0.733333333333333
bnb	0.733333333333333	0.555555555555556	0.844444444444444	0.733333333333333
mlp	0.733333333333333	0.733333333333333	0.733333333333333	0.733333333333333
rf	0.733333333333333	0.777777777777778	0.977777777777778	0.733333333333333
dt	0.911111111111111	0.266666666666667	0.977777777777778	0.911111111111111
