# Supplementary material for: Inter-Domain Fusion for Enhanced Intrusion Detection in Power Systems: An Evidence Theoretic and Meta-Heuristic Approach
Source: Sensors (Basel). 2022 Mar 9;22(6):2100. doi: 10.3390/s22062100 (PMC8950146; doi:10.3390/s22062100)
Supplement: Supplementary file 1 [file sensors-22-02100-s001.zip › Tables/UC4_5_30_FL.csv]

classifier	a(Belief)	b(Plausibility)	c(Pignistic)	d(GBT)
svc	0.480769230769231	0.692307692307692	0.807692307692308	0.576923076923077
knn	0.480769230769231	0.307692307692308	0.826923076923077	0.576923076923077
gnb	0.480769230769231	0.480769230769231	0.576923076923077	0.576923076923077
bnb	0.480769230769231	0.596153846153846	0.538461538461538	0.576923076923077
mlp	0.480769230769231	0.403846153846154	0.403846153846154	0.576923076923077
rf	0.5	0.730769230769231	0.865384615384615	0.596153846153846
dt	0.903846153846154	0.461538461538462	0.884615384615385	1
