# Supplementary material for: Inter-Domain Fusion for Enhanced Intrusion Detection in Power Systems: An Evidence Theoretic and Meta-Heuristic Approach
Source: Sensors (Basel). 2022 Mar 9;22(6):2100. doi: 10.3390/s22062100 (PMC8950146; doi:10.3390/s22062100)
Supplement: Supplementary file 1 [file sensors-22-02100-s001.zip › Tables/UC4_5_60_FL.csv]

classifier	a(Belief)	b(Plausibility)	c(Pignistic)	d(GBT)
svc	0.555555555555556	0.666666666666667	0.722222222222222	0.611111111111111
knn	0.583333333333333	0.527777777777778	0.75	0.638888888888889
gnb	0.555555555555556	0.611111111111111	0.694444444444444	0.611111111111111
bnb	0.555555555555556	0.527777777777778	0.722222222222222	0.611111111111111
mlp	0.555555555555556	0.555555555555556	0.583333333333333	0.611111111111111
rf	0.555555555555556	0.5	0.916666666666667	0.611111111111111
dt	0.861111111111111	0.555555555555556	0.861111111111111	0.916666666666667
